# Supplementary material for: Osteosarcoma cell–derived CCL2 facilitates lung metastasis via accumulation of tumor-associated macrophages
Source: Cancer Immunol Immunother. 2025 May 9;74(7):193. doi: 10.1007/s00262-025-04051-x (PMC12064505; doi:10.1007/s00262-025-04051-x)
Supplement: Supplementary file 2 — Supplementary file2 (XLSX 18 KB) [file 262_2025_4051_MOESM2_ESM.xlsx]

## Sheet: Table S1
	Table S1. Primary antibodies for flow cytometry
	Molecule		Clone		Fluorochrome		Source		Identifier		Dilution
	Mouse CD45		30-F11		Brilliant Violet 421		BioLegend		103134		1:100
	Mouse CD11b		M1/70		FITC		BioLegend		101206		1:200
	Mouse F4/80		BM8		PE/Cy7		BioLegend		123114		1:100
	Mouse CD206		C068C2		PE		BioLegend		141706		1:200
	Mouse CD80		16-10A1		Alexa Fluor 647		BioLegend		104718		1:200
	Mouse CD16/32		S17011E				BioLegend		156603		1:200
