# Supplementary material for: Osteosarcoma cell–derived CCL2 facilitates lung metastasis via accumulation of tumor-associated macrophages
Source: Cancer Immunol Immunother. 2025 May 9;74(7):193. doi: 10.1007/s00262-025-04051-x (PMC12064505; doi:10.1007/s00262-025-04051-x)
Supplement: Supplementary file 3 — Supplementary file3 (XLSX 18 KB) [file 262_2025_4051_MOESM3_ESM.xlsx]

## Sheet: Table S2
	Table S2. Primary antibodies for Western blotting
	Molecule		Clone		Source		Identifier		Dilution
	Mouse/Human CCL2		2D8		Invitrogen		MA5-17040		1:500
	Mouse CD9		EM0-4		Abcam		ab82390		1:500
	Mouse CD81		SN206-01		Invitrogen		MA5-32333		1:500
	Human CD9		D8O1A		Cell Signaling Technology		13174		1:1000
	Human CD81		M38		Abcam		ab79559		1:5000
	Mouse/Human b-actin		AC-15		Sigma-Aldrich		A5441		1:5000
