# Supplementary material for: Osteosarcoma cell–derived CCL2 facilitates lung metastasis via accumulation of tumor-associated macrophages
Source: Cancer Immunol Immunother. 2025 May 9;74(7):193. doi: 10.1007/s00262-025-04051-x (PMC12064505; doi:10.1007/s00262-025-04051-x)
Supplement: Supplementary file 4 — Supplementary file4 (XLSX 18 KB) [file 262_2025_4051_MOESM4_ESM.xlsx]

## Sheet: Table S3
	Table S3. Primary antibodies for immunocytochemistry
	Molecule		Clone		Source		Idenitifier		Dilution
	Mouse CCL2		2D8		Invitrogen		MA5-17040		1:200
	Human CCL2				Sigma-Aldrich		HPA019163		1:200
	Mouse CD9		KMC8		Invitrogen		14-0091-82		1:500
	Human CD81		M38		Abcam		ab79559		1:500
