# Supplementary material for: Osteosarcoma cell–derived CCL2 facilitates lung metastasis via accumulation of tumor-associated macrophages
Source: Cancer Immunol Immunother. 2025 May 9;74(7):193. doi: 10.1007/s00262-025-04051-x (PMC12064505; doi:10.1007/s00262-025-04051-x)
Supplement: Supplementary file 5 — Supplementary file5 (XLSX 18 KB) [file 262_2025_4051_MOESM5_ESM.xlsx]

## Sheet: Table S4
	Table S4. Primary antibodies for immunohistochemistry
	Molecule		Clone		Source		Identifier		Dilution
	Human CCL2		2D8		Invitrogen		MA5-17040		1:200
	Human CD68		D4B9C		Cell Signaling Technology		76437		1:400
	Human CD163		EPR19518		Abcam		ab182422		1:500
	Human CD81		M38		Abcam		ab79559		1:500
