# Supplementary material for: Osteosarcoma cell–derived CCL2 facilitates lung metastasis via accumulation of tumor-associated macrophages
Source: Cancer Immunol Immunother. 2025 May 9;74(7):193. doi: 10.1007/s00262-025-04051-x (PMC12064505; doi:10.1007/s00262-025-04051-x)
Supplement: Supplementary file 6 — Supplementary file6 (XLSX 18 KB) [file 262_2025_4051_MOESM6_ESM.xlsx]

## Sheet: Table S5
	Table S5. Clinical information of OS patients for
	immunohistochemistry of primary tumors
	Information		OS without lung meta		OS with lung meta		P-value
			(n = 13)		(n = 18)
	Age						0.2767
	At diagnosis (years)		20.5		25.7
	Sex						0.1581
	Male		10		9
	Female		3		9
	Treatment						>0.9999
	Wide resection		13		18
	Adjuvant chemotherapy		11		18
	Outcome						<0.0001
	DOD		0		14
	CDF		13		2
	AWD		0		2
	OS, osteosarcoma
	DOD, dead of disease
	CDF, continuous disease free
	AWD, alive with disease
